# Supplementary material for: BCL-B Promotes Lung Cancer Invasiveness by Direct Inhibition of BOK
Source: Cells. 2025 Feb 9;14(4):246. doi: 10.3390/cells14040246 (PMC11853756; doi:10.3390/cells14040246)
Supplement: Supplementary file 1 [file cells-14-00246-s001.zip]

Archive with 1 entries (1 files):
- cells-3410469-supplementary.pdf
